# Supplementary material for: Factors That Influence Base-Catalyzed Thiol-Ene Hydrogel Synthesis
Source: Gels. 2023 Nov 20;9(11):917. doi: 10.3390/gels9110917 (PMC10671550; doi:10.3390/gels9110917)
Supplement: Supplementary file 1 [file gels-09-00917-s001.zip]

Archive with 1 entries (1 files):
- gels-2727949-supplementary.pdf
